# Supplementary material for: Whole Genome Sequences of Three Treponema pallidum ssp. pertenue Strains: Yaws and Syphilis Treponemes Differ in Less than 0.2% of the Genome Sequence
Source: PLoS Negl Trop Dis. 2012 Jan 24;6(1):e1471. doi: 10.1371/journal.pntd.0001471 (PMC3265458; doi:10.1371/journal.pntd.0001471)
Supplement: Table S6 — Genetic variability among TPE (CDC-2, Samoa D and Gauthier) strains genomes. (XLS) [file pntd.0001471.s006.xls]

## Sheet: SNPsDetails
Table S6. Genetic variability among TPE (CDC-2, Samoa D and Gauthier) strains genomes.
COORDINATES (AE000520)	AE000520	COORDINATES CDC-2	CDC-2	COORDINATES Samoa D	Samoa D	COORDINATES Gauthier	Gauthier	TYPE OF CHANGE (coding/intergenic)	AA CHANGE	cons/noncons	ORIG_AA (SamoaD)	SNP_AA (CDC-2)	SNP_AA (Gauthier)	AA POSITION (Samoa D proteins)	GENE POSITION (Samoa D genes)	LOCUS TAG in Samoa D (Nichols)	START	END	STRAND	GENOME WITH DIFERENCE IN SEQUENCE	GENE ENDs	GENOME WITH DIFERENCE IN GENE ENDs	PRODUCT	FUNCTION	UPSTREAM_LOCUS_TAG	UPSTREAM_DISTANCE	DOWNSTREAM_LOCUS_TAG	DOWNSTREAM_DISTANCE	NOTES
8213	G	8214	G	8214	G	8214	A	coding	NON	noncons	D	D	N	401	1201	TPESAMD_0006 (TP0006-TP0007-TP0008)	7014	8261	plus	Gauthier	same		conserved hypothetical protein	unknown
9782	G	9785	G	9785	A	9785	G	coding	NON	noncons	L	P	P	128	383	TPESAMD_0009	8344	10167	minus	Samoa D	same		Tpr protein A	unknown
27863	G	27871	G	27871	G	27871	A	coding	NON	noncons	V	V	I	103	307	TPESAMD_0023	27565	28896	plus	Gauthier	same		NSS family probable amino acid:sodium (Na+) symporter	transport
41220	T	41225	C	41225	T	41225	T	coding	NON	noncons	I	V	I	176	526	TPESAMD_0033	41082	41750	minus	CDC-2	same		conserved hypothetical membrane protein	unknown
46983-46984	2 T	46988-46989	2 T	46988-46989	2 T	46988	T	coding	frameshift		I	I	-*	15	44-45	TPESAMD_0040	46945	49389	plus	Gauthier	129 nts, 43 aa shorter	Gauthier	probable methyl-accepting chemotaxis protein	cell processes					* protein is shorter because of T deletion
54508	G	54513	C	54513	G	54512	G	intergenic	SNP											CDC-2					TP0044 (+)	26	TP0045 (-)	30
58873	G	58879	A	58879	G	58878	G	coding	SYN		Y	Y	Y	185	555	TPESAMD_0050	58825	59433	minus	CDC-2	same		possible phosphoribosyltransferase	general metabolism
73404-73720	ins 303 bp	73402-73718	ins 303 bp	73402-73415	del 303 bp	73401-73717	ins 303 bp	coding	INS		-	ins 101 aa	ins 101 aa	248-254	747-760	TPESAMD_0067	72656	73525	plus	Samoa D	same		conserved hypothetical protein	unknown					became TPR domain protein in CDC-2 and Gauthier, *
77460	G	77458	G	77155	G	77457	A	coding	SYN		H	H	H	361	1083	TPESAMD_0071	75601	78237	minus	Gauthier	same		S14 family endopeptidase ClpB	cell processes
80253	T	80251	T	79948	C	80250	T	coding	NON	noncons	R	H	H	126	377	TPESAMD_0073	78783	80324	minus	Samoa D	same		conserved hypothetical protein	unknown
101949	C	101952	G	101649	C	101951	C	coding	NON	noncons	H	D	H	128	382	TPESAMD_0092	101268	101810	plus	CDC-2	same		DNA-directed RNA polymerase sigma subunit RpoE	transcription
106878	T	106881	C	106578	T	106880	T	coding	NON	noncons	D	G	D	164	491	TPESAMD_0098	106412	107068	minus	CDC-2	same		chaperone DnaJ	cell processes
124647	T	124647	T	124344	A	124646	T	intergenic	SNP											Samoa D					TP0109 (-)	7	TP0110 (+)	534
136547	T	136547	C	136244	T	136546	C	coding	NON	noncons	K	E	E	51	151	TPESAMD_0117	134598	136394	minus	Samoa D	same		Tpr protein C	unknown
136727-136736	10 C	136727-136736	10 C	136424-136433	10 C	136726-136734	9 C	intergenic	DEL											Gauthier					TP0117 (-)	30-39	TP0118 (-)	50-41
148340-148349	10 C	148340-148348	9 C	148037-148046	10 C	148338-148346	9 C	coding	frameshift					217-214	649-640	TPESAMD_0126 (+tprK-like)	147309	148685	minus	Samoa D	725 nts, 242 aa longer	Samoa D	treponemal conserved hypothetical membrane protein	unknown					creating two genes in CDC-2 nad Gauthier strains
151098	T	152343	C	152041	C	152341	T	intergenic	SNP											Gauthier					TP0130 (-)	69	TP0131 (-)	3
151122	G	152367	A	152065	A	152365	G	coding	SYN		C	C	C	590	1770	TPESAMD_0131	152044	153834	minus	Gauthier	same		Tpr protein D	unknown
151130	G	152375	G	152073	G	152373	A	coding	NON	noncons	L	L	F	588	1762	TPESAMD_0131	152044	153834	minus	Gauthier			Tpr protein D	unknown
151163	C	152408	C	152106	C	152406	G	coding	NON	noncons	E	E	Q	577	1729	TPESAMD_0131	152044	153834	minus	Gauthier			Tpr protein D	unknown
151164	G	152409	G	152107	G	152407	A	coding	NON	noncons	A	A	T	576	1728	TPESAMD_0131	152044	153834	minus	Gauthier			Tpr protein D	unknown
151166	C	152411	C	152109	C	152409	T	coding	NON	noncons	A	A	T	576	1726	TPESAMD_0131	152044	153834	minus	Gauthier			Tpr protein D	unknown
151170	G	152415	G	152113	G	152413	A	coding	SYN		G	G	G	574	1722	TPESAMD_0131	152044	153834	minus	Gauthier			Tpr protein D	unknown
151272-151344	TCGTTCATTCAACAGGTTGCCCGCGGGGTTAATAATGTTAAAGCGATTGGTTGTGCCGAGCACGGATGTGTGT	152517-152589	GTGCTCACGCAGGAGCGCATCCCCGCTCTGGTTGTGGTTGAAGCGGTTTGTTGCCCATAGCACGGATGTGTGT	152215-152287	GTGCTCACGCAGGAGCGCATCCCCGCTCTGGTTGTGGTTGAAGCGGTTTGTTGCCCATAGCACGGATGTGTGT	152515-152587	TCGTTCATTCACCAGGTTGCCCGCGGCGTTAATAATGTTAAAGCGATTGGTTGTGCCGAGCACGGATGTGTGC	coding	SSSSSSNNSSSSSNNNNNNNSNNSN	------nn-----nncncnn-nn-n	PHTSVLWATNRFNHNQSGDALLREH	PHTSVLWATNRFNHNQSGDALLREH	PHTSVLGTTNRFNIINAAGNLVNER	540-516	1620-1548	TPESAMD_0131	152044	153834	minus	Gauthier			Tpr protein D	unknown					24 SNPs + 2 times del of 1 bp and once ins of 2 bp ????
151395-151475	CTTCCCCAAAATTGGCATATTGATAGTCCCAGGGGGCACAGCTCCATTCAGTTCGTACCCTCCGTTATTTCTGTAACGGAT	152640-152720	TTTGCTCAAGATAGGCGTGTTGATGACGCCGTCCGAATTACTTCCCTTGTACTGCGCACCTCCGTTATTTATGTAAAAGAT	152338-152418	TTTGCTCAAGATAGGCGTGTTGATGACGCCGTCCGAATTACTTCCCTTGTACTGCGCACCTCCGTTATTTATGTAAAAGAT	152638-152718	CTTCCCCAAAATCGGCATATTGATAGTCCCAGAGGGCACAACTCCATTCAGTGGGTACCCTCCGTTATTTTTGTAAAAGAC	coding	NSSNSSSSNNNNSNNNNSNSSNSSSNS	n--n----nnnn-nnnn-n--n---n-	IFYINNGGAQYKGSNSDGVINTPILSK	IFYINNGGAQYKGSNSDGVINTPILSK	VFYKNNGGYPLNGVVPSGTINMPILGK	499-473	1497-1417	TPESAMD_0131	152044	153834	minus	Gauthier			Tpr protein D	unknown					24 SNPs + 2 times del of 1 bp and 2 times ins of 1 bp ????
151554	T	152799	C	152497	C	152797	T	coding	SYN		K	K	K	446	1338	TPESAMD_0131	152044	153834	minus	Gauthier			Tpr protein D	unknown
151557	G	152802	A	152500	A	152800	G	coding	SYN		T	T	T	445	1335	TPESAMD_0131	152044	153834	minus	Gauthier			Tpr protein D	unknown
151592-151623	AGTGCGCACGAGTGGTAGCAAAGACGCGTTTG	152837-152868	GATCTGCTTGATTCTTAAAGAAAACACGTTCT	152535-152566	GATCTGCTTGATTCTTAAAGAAAACACGTTCT	152835-152866	AGTGCGCACGAGTGGTAGCAAAGACGCGTTTG	coding	SNSSSNNNNSNN	-N---nnnn-nn	GERVFFKNQADH	GERVFFKNQADH	GKRVFATTRAHY	434-423	1300-1269	TPESAMD_0131	152044	153834	minus	Gauthier			Tpr protein D	unknown					16 SNPs
151662	A	152907	A	152605	A	152905	G	coding	SYN		S	S	S	410	1230	TPESAMD_0131	152044	153834	minus	Gauthier			Tpr protein D	unknown
151675	T	152920	C	152618	C	152918	T	coding	NON	cons	R	R	K	406	1217	TPESAMD_0131	152044	153834	minus	Gauthier			Tpr protein D	unknown
151688	G	152933	C	152631	C	152931	G	coding	NON	noncons	G	G	R	402	1204	TPESAMD_0131	152044	153834	minus	Gauthier			Tpr protein D	unknown
151712-152051	CGTTCATAGGTGCGCGCTCAAGGAAAGCGAGAAGTTTAGCAGTGACAACTCTTGGATCGGAAGAGCGGAAGACATCACGTACTCCTTGCTCTATGTTCGGTACAAGTTGCGATACAAGCGCCGCGAGCGCGCCAGCGGCTAGCACGGTTTGAATGGCGCTGCCGAGCGTTCCTTCTGCAATCAAAGCAGCAAGTCCTACCATCTCTATGAGAGTGGTTTGTTCGGTGATTCCTGGTGGCATCATGATATTGGGAAGGTTCTGCACGAGTTTCCCCTCCACCCGTCTAAACACTTCCCTTGCTTTGAGGATAGCTCTCTCTTGGGTCTGAGCATGTGCGTT	152957-153290	TTTTGGTGTACGTGAATTGCAACCAGGAAATAAAGAGTGCTGTCCGCATCCGCGCGTCAGGATTCTTCTGCTGCTCTATGAGCCTCATGTTTATTTCTAGGCCTTTGCCATTCAGATGTCTTAGGTAACCACCGCTTGACGCTAAGCCGACGATGGTGCGCTGCGCCAAGAGCGTTACTAAGCCAGCTTTCTCCAGAAGACTGCCTTTGCTCAGTTCTTGCACAAAGAATGAAACAACATCTTGTTGCGGGGAGGTCAGCAGCGTGTCCCCAAGACTATTGATGACTTCATGGACCCTCTGTGAGGGAGCCATTCTAAAGTAGAATTTTGTGTC	152655-152989	TTTTGGTGTACGTGAATTGCAACCAGGAAATAAAGAGTGCTGTCCGCATCCGCGCGTCAGGATTCTTCTGCTGCTCTATGAGCCTCATGTTTATTTCTAGGCCTTTGCCATTCAGATGTCTTAGGTAACCACCGCTTGACGCTAAGCCGACGATGGTGCGCTGCGCCAAGAGCGTTACTAAGCCAGCTTTCTCCAGAAGACTGCCTTTGCTCAGTTCTTGCACAAAGAATGAAACAACATCTTGTTGCGGGGAGGTCAGCAGCGTGTCCCCAAGACTATTGATGACTTCATGGACCCTCTGTGAGGGAGCCATTCTAAAGTAGAATTTTGTGTC	152955-153294	CGTTCATAGGTGCGCGCTCAAGGAAAGCGAGAAGTTTAGCAGTGACAACTCTTGGATCGGAAGAGCGGAAGACATCACGTACTCCTTGCTCTATGTGCGGTACAAGTTGCGATACAAGCGCCGCGAGCGCGCCAGCGGCTAGCACGGTTTGAATGGCGCTGCCGAGCGTTCCTTCTGCAATCAAAGCAGCAAGTCCTACCATCTCTATGAGAGTGGTTTGTTCGGTGATTCCTAGTGGCATCATGATATTGGGAAGGTTCTGCACGAGTTTCCCCACCACCTGTCCAAACACTTCCCCTGCGAGGCTAACTCTCTCTTTTTGGGTCTGAGCATCTGCGTT	coding	95 SNP, 2 DEL, 4 INZ		DTKFYFRMAPSQRVHEVINSLGDTLLTSPQQDVVSFFVQELSKGSLLEKAGLVTLLAQ----RTIVGLASSGGYLRHLNGKGLEINMRLIEQQKNPDARMRTALFISWLQFTYTKT	DTKFYFRMAPSQRVHEVINSLGDTLLTSPQQDVVSFFVQELSKGSLLEKAGLVTLLAQ----RTIVGLASSGGYLRHLNGKGLEINMRLIEQQKNPDARMRTALFISWLQFTYTKT	NADAQTQKERVSLAGEVFGQVVGKLVQNLPNIMMPLGITEQTTLIEMVGLAALIAEGTLGSAIQTVLAAGALAALVSQLV	394-283	1180-847	TPESAMD_0131	152044	153834	minus	Gauthier			Tpr protein D	unknown					113 SNPs + 20 times ins of 1 bp + 2 times ins of 2 bp + 2 times ins of 3 bp + 15 times del of 1 bp + 3 times del od 2 bp + del of 3 bp ?????????
152747	T	153986	C	153684	T	153990	T	coding	NON	noncons	K	E	K	51	151	TPESAMD_0131	152044	153834	minus	CDC-2			Tpr protein D	unknown
152927-152935	9 C	154166-154174	9 C	153864-153873	10 C	154170-154178	9 C	intergenic	INS											Samoa D					TP0131 (-)	30-39	TP0133 (-)	171-162
157063	C	158200	C	157899	C	158204	T	coding	NON	noncons	S	S	F	91	272	TPESAMD_0136	157628	159040	plus	Gauthier	same		treponemal conserved hypothetical outer membrane protein	virulence
TP0136	G	158344	G	158043	T	158348	G	coding	NON	noncons	I	S	S	139	416	TPESAMD_0136	157628	159040	plus	Samoa D			treponemal conserved hypothetical outer membrane protein	virulence
157274	G	158408	G	158107	T	158412	G	coding	NON	noncons	C	W	W	160	480	TPESAMD_0136	157628	159040	plus	Samoa D			treponemal conserved hypothetical outer membrane protein	virulence
157339-157459	ins 63 bp	158473-158563	ins 33 bp	158172-158229	del 33 bp	158477-158534	del 33 bp	coding	INS		-----------	ins IRITDSSSSSC	-----------	182-201	545-602	TPESAMD_0136	157628	159040	plus	CDC-2			treponemal conserved hypothetical outer membrane protein	virulence
157354	C	158488 (158521)	C	158187	T	158492	C	coding	NON	noncons	L	S	S	187	560	TPESAMD_0136	157628	159040	plus	Samoa D			treponemal conserved hypothetical outer membrane protein	virulence
157432	C	158503 (158536)	C	158202	C	158507	T	coding	NON	noncons	T	T	I	192	575	TPESAMD_0136	157628	159040	plus	Gauthier			treponemal conserved hypothetical outer membrane protein	virulence
158514	T	159609	G	159275	G	159580	A	coding	SYN		A	A	A	40	120	TPESAMD_0136a	159156	159347	plus	Gauthier	same		hypothetical protein	unknown
163496	G	164591	G	164257	G	164562	A	coding	NON	cons	A	A	V	445	1334	TPESAMD_0143	163809	165590	minus	Gauthier	same		ABC superfamily ATP binding cassette transporter, membrane protein	transport
197278	C	198372	C	198038	T	198343	C	coding	NON	noncons	E	G	G	435	1304	TPESAMD_0179	197392	199341	minus	Samoa D	same		treponemal conserved hypothetical protein	unknown
205534	G	206629	G	206295	A	206600	G	coding	NON	noncons	D	G	G	180	539	TPESAMD_0189	205757	206383	plus	Samoa D	same		ribosomal protein L3	translation
207435-207442	8 G	208530-208539	10 G	208196-208203	8 G	208501-208509	9 G	intergenic	INDEL											all					TP0192 (+)	1-8	TP0193 (+)	9-2	heterogeneity in CDC-2
209230	A	210327	G	209991	A	210297	A	coding	NON	cons	K	R	K	129	386	TPESAMD_0196	209606	210025	plus	CDC-2	same		ribosomal protein L16	translation
223749	A	224849	A	224513	A	224819	G	coding	NON	noncons	R	R	G	26	76	TPESAMD_0219	224438	226585	plus	Gauthier	same		probable sigma factor regulatory protein	regulation
224907	G	226007	G	225671	G	225977	A	coding	NON	noncons	E	E	K	412	1234	TPESAMD_0219	224438	226585	plus	Gauthier			probable sigma factor regulatory protein	regulation
231764-231827	tRNA-Ile	232867-232940	tRNA-Ala + 4 bp noncoding	232531-232594	tRNA-Ile	232837-232910	tRNA-Ala + 4 bp noncoding	intergenic	INS							tRNA-Ile			plus	Samoa D	same								inversion
242734	T	243848	C	243502	T	243818	T	coding	NON	noncons	I	T	I	79	236	TPESAMD_0236	243267	243824	plus	CDC-2	same		transcription antitermination protein NusG	regulation
245574-245579	6 G	246688-246693	6 G	246342-246347	6 G	246658-246664	7 G	intergenic												Gauthier					TP0240.1 (+)	45-50	TP0241 (+)	11-6
253236	G	254350	A	254004	G	254321	G	coding	NON	noncons	R	Q	R	1368	4103	TPESAMD_0242	249902	254152	plus	CDC-2	same		DNA-directed RNA polymerase subunit beta prime	transcription
269959	T	271072	C	270726	T	271043	T	coding	SYN		T	T	T	26	78	TPESAMD_0258	270093	270803	minus	CDC-2	same		conserved hypothetical protein	unknown
270349-270366	ins 9 bp	271462-271479	ins 9 bp	271116-271133	ins 9 bp	271433-271441	del 9 bp	coding	DEL		EPQ	EPQ	---	79-85	235-252	TPESAMD_0259	270882	271493	plus	Gauthier	same		conserved hypothetical protein	unknown					deletion of 3 aminoacids
280198-280271	tRNA-Ala + 4 bp noncoding	281279-281342	tRNA-Ile	280933-281006	tRNA-Ala + 4 bp noncoding	281241-281304	tRNA-Ile	intergenic								tRNA-Ala + 4 bp noncoding			plus	Samoa D	same								inversion
291799	T	292870	T	292534	C	292832	T	coding	SYN		T	T	T	193	579	TPESAMD_0276	292273	293112	minus	Samoa D	same		possible RNA methyltransferas	general metabolism
294937	T	296009	T	295673	T	295971	C	coding	NON	noncons	L	L	S	232	695	TPESAMD_0279	294979	297570	plus	Gauthier	same		bifunctional cytidylate kinase/ribosomal protein S1	translation
325846	G	326917	G	326581	A	326879	G	coding	NON	noncons	H	R	R	81	242	TPESAMD_0309	326340	327158	plus	Samoa D	same		probable polar amino acid ABC superfamily ATP binding cassette transporter, binding protein	transport
330072	T	331143	T	330807	C	331105	C	coding	SYN		G	G	G	696	2088	TPESAMD_0313	328720	331008	plus	CDC-2	same		Tpr protein E	unknown
330301	G	331372	G	331036	A	331334	A	intergenic	SNP											CDC-2					TP0313 (+)	28	TP0315 (-)	28
330308	T	331379	T	331043	C	331341	C	intergenic	SNP											CDC-2					TP0313 (+)	35	TP0315 (-)	21
331257	G	332958	A	332622	G	332920	G	coding	NON	noncons	R	W	R	360	1078	TPESAMD_0316	331870	333699	minus	CDC-2			Tpr protein F	unknown
331714	G	333415	G	333079	A	333377	G	coding	SYN		F	F	F	207	621	TPESAMD_0316	331870	333699	minus	Samoa D			Tpr protein F	unknown
331726	G	333427	G	333091	A	333389	G	coding	SYN		S	S	S	203	609	TPESAMD_0316	331870	333699	minus	Samoa D			Tpr protein F	unknown
331737	T	333438	T	333102	G	333400	T	coding	NON	noncons	P	T	T	200	598	TPESAMD_0316	331870	333699	minus	Samoa D			Tpr protein F	unknown
332594	A	334296	A	333960	G	334258	A	coding	SYN		G	G	G	690	2070	TPESAMD_0317	333759	336029	minus	Samoa D	same		Tpr protein G	unknown
332803	C	334505	C	334169	T	334467	C	coding	NON	noncons	M	V	V	621	1861	TPESAMD_0317	333759	336029	minus	Samoa D			Tpr protein G	unknown
332876	A	334578	G	334242	A	334540	G	coding	SYN		L	L	L	596	1788	TPESAMD_0317	333759	336029	minus	Samoa D			Tpr protein G	unknown
334673-334683	11 C	336375-336385	11 C	336039-336048	10 C	336337-336347	11 C	intergenic	DEL											Samoa D					TP0317 (-)	10-19	TP0319 (+)	149-140	heterogeneity in CDC-2
336437	G	338139	G	337802	A	338101	G	coding	NON	noncons	K	E	E	105	313	TPESAMD_0321	337490	339091	plus	Samoa D	same		sugar ABC superfamily ATP binding cassette transporter, ABC protein	transport
338786-338787	del C	340488-340490	ins C	340151-340152	del C	340450-340451	del C	coding	SNNNNNNNNNS	-nnncnnnnn-	NGIRAMLVRWG	NWNPGDARQVG	NGIRAMLVRWG	384-394	1151-1152	TPESAMD_0322	339001	340203	plus	CDC-2	same		sugar ABC superfamily ATP binding cassette transporter, membrane protein	transport
338813-338817	5 G	340516-340519	4 G	340178-340182	5 G	340477-340481	5 G	coding	SNNNNNNNNNS	-nnncnnnnn-	NGIRAMLVRWG	NWNPGDARQVG	NGIRAMLVRWG	384-394	1178-1182	TPESAMD_0322	339001	340203	plus	CDC-2			sugar ABC superfamily ATP binding cassette transporter, membrane protein	transport
342702	C	344405	T	344068	C	344367	C	coding	NON	noncons	P	S	P	939	2815	TPESAMD_0324 (TP0324-TP0325)	341254	345660	plus	CDC-2	same		treponemal conserved hypothetical outer membrane protein	unknown
345876	A	347579	A	347242	A	347541	G	coding	NON	noncons	Y	Y	C	518	1553	TPESAMD_0326	345690	348191	plus	Gauthier	same		outer membrane protein	virulence
346241	T	347944	T	347607	T	347906	C	coding	NON	noncons	F	F	L	640	1918	TPESAMD_0326	345690	348191	plus	Gauthier			outer membrane protein	virulence
346386	G	348089	G	347752	T	348051	G	coding	NON	noncons	L	R	R	688	2063	TPESAMD_0326	345690	348191	plus	Samoa D			outer membrane protein	virulence
346396-346403	GAAAACG	348099-348106	GAAAGG----	347762-347772	AAAAAAAAT	348061-348068	GAAGAG---	coding	NON NON DEL	noncons cons/noncons -	KKN	ER-	EE-	691-695	2073-2083	TPESAMD_0326	345690	348191	plus	all			outer membrane protein	virulence
347956	G	349644	A	349310	G	349606	G	coding	SYN		E	E	E	163	489	TPESAMD_0328	348822	351524	plus	CDC-2	same		DNA mismatch repair protein MutS	DNA replication, repair, recombination
366703	A	368390	G	368056	A	368352	A	coding	NON	noncons	I	T	I	1060	3179	TPESAMD_0344	367812	371234	minus	CDC-2	same		transcription-repair coupling factor	DNA replication, repair, recombination
366819	A	368506	A	368172	A	368468	G	coding	SYN		Y	Y	Y	1021	3063	TPESAMD_0344	367812	371234	minus	Gauthier			transcription-repair coupling factor	DNA replication, repair, recombination
371576	C	373263	T	372929	C	373225	C	coding	NON	noncons	R	C	R	99	295	TPESAMD_0346	372635	373336	plus	CDC-2	same		conserved hypothetical protein	unknown
371655	A	373342	G	373008	A	373304	A	coding	NON	noncons	Q	R	Q	125	374	TPESAMD_0346	372635	373336	plus	CDC-2			conserved hypothetical protein	unknown
383963	A	385650	A	385316	A	385612	G	coding	SYN		V	V	V	38	114	TPESAMD_0362	385203	385439	plus	Gauthier	same		ribosomal protein L28	translation
387307	C	388994	C	388660	T	388956	C	coding	NON	noncons	S	P	P	100	298	TPESAMD_0364	388363	389730	plus	Samoa D	same		chemotaxis protein CheW	regulation
426484	A	428173	A	427839	A	428135	G	coding	NON	noncons	H	H	R	136	407	TPESAMD_0401	427433	428362	plus	Gauthier	same		IIISP family Type III (virulence-related) secretory pathway protein	virulence
433689	G	435377	G	435043	G	435339	A	coding	SYN		R	R	R	659	1977	TPESAMD_0408	433067	436321	plus	Gauthier	same		conserved hypothetical protein	unknown
446337	C	448028	C	447694	T	447990	C	coding	SYN		H	H	H	199	597	TPESAMD_0418	447098	448291	plus	Samoa D	same		galactokinase	general metabolism
461078-461508	7 repetitions	462763-463012	del 480 bp, 4 repetitions	462429-463158	12 repetitions	462725-463334	del120 bp, 10 repetitions	coding	DEL		240 aa	del 160 aa - 8 rep.	del 40 aa - 2 rep.	182-425	546-1275	TPESAMD_0433 (TP0433-TP0434)	461884	463578	plus	all	same		treponemal conserved hypothetical protein	unknown					rep.: EDVPKVVEPASEREGGEREV
464468	C	465972	C	466118	T	466294	C	coding	NON	noncons	F	L	L	79	235	TPESAMD_0438	465884	466693	plus	Samoa D	same		HAM1 protein	general metabolism
468510	C	470014	C	470160	T	470336	C	coding	SYN		L	L	L	241	721	TPESAMD_0442	469440	471161	plus	Samoa D	same		DNA repair protein RecN	DNA replication, repair, recombination
490812-490821	10 C	492316-492325	10 C	492462-492471	10 C	492638-492646	9 C	coding	frameshift					113-116/ 46-43	337-346 /137-128	TPESAMD_0461 TPESAMD_0461a	492126 492416	492485 492598	plus minus	Gauthier	27 nts, 9 aa shorter at N-end, frameshift - 31 nts, 10 aa longer at C-end -TP0461/ frameshift - 61 nts, 20 aa longer, at C-end -TP0461.1	Gauthier	probable transcriptional regulator hypothetical protein	regulation unknown
497264-497691	17 repetitions	498748-499655	ins 600 bp, 37 repetitions	498894-499201	12 repetions	499069-499688	ins 312 bp, 25 repetitions	coding	INS		96 aa	ins 200 aa - 25 rep	ins 112 aa - 14 rep.	294-191	880-573	TPESAMD_0470	498784	499773	minus	all	same		conserved hypothetical protein	unknown					rep.: EARRKEAE
508822	T	510787	T	510333	C	510820	T	coding	NON	noncons	V	I	I	4	10	TPESAMD_0478	508795	510342	minus	Samoa D	same		glucose-6-phosphate 1-dehydrogenase	general metabolism
509476-509484	9 C	511441-511449	9 C	510987-510995	9 C	511474-511483	10 C	coding	frameshift					34-32	103-95	TPESAMD_0479	510415	511089	minus	Gauthier	135 nts, 45 aa shorter at N-end, frameshift	Gauthier	hypothetical membrane protein	unknown
511981	A	513947	G	513493	A	513980	A	coding	SYN		S	S	S	591	1773	TPESAMD_0481 (TP0481-TP0482)	511721	513970	plus	CDC-2	same		hypothetical protein	unknown
520844	C	522811	C	522357	C	522845	T	coding	SYN		V	V	V	127	381	TPESAMD_0487	520581	522737	minus	Gauthier	same		treponemal conserved hypothetical protein	unknown
521430	T	523397	C	522943	T	523431	T	coding	NON	noncons	I	T	I	186	557	TPESAMD_0488	522387	524924	plus	CDC-2	same		methyl-accepting chemotaxis protein	cell processes
521480	A	523447	G	522993	A	523481	A	coding	NON	noncons	I	V	I	203	607	TPESAMD_0488	522387	524924	plus	CDC-2			methyl-accepting chemotaxis protein	cell processes
521570	G	523537	C	523083	G	523571	G	coding	NON	noncons	A	P	A	233	697	TPESAMD_0488	522387	524924	plus	CDC-2			methyl-accepting chemotaxis protein	cell processes
521588	A	523555	A	523101	G	523589	A	coding	NON	noncons	E	K	K	239	715	TPESAMD_0488	522387	524924	plus	Samoa D			methyl-accepting chemotaxis protein	cell processes
521693	A	523660	C	523206	A	523694	A	coding	NON	noncons	K	Q	K	274	820	TPESAMD_0488	522387	524924	plus	CDC-2			methyl-accepting chemotaxis protein	cell processes
521760	A	523727	A	523273	A	523761	G	coding	NON	noncons	D	D	G	296	887	TPESAMD_0488	522387	524924	plus	Gauthier			methyl-accepting chemotaxis protein	cell processes
521771	A	523738	A	523284	A	523772	G	coding	NON	noncons	I	I	V	300	898	TPESAMD_0488	522387	524924	plus	Gauthier			methyl-accepting chemotaxis protein	cell processes
521871	T	523838	T	523384	T	523872	C	coding	NON	noncons	F	F	S	333	998	TPESAMD_0488	522387	524924	plus	Gauthier			methyl-accepting chemotaxis protein	cell processes
522086	A	524053	G	523599	A	524087	A	coding	NON	noncons	I	V	I	405	1213	TPESAMD_0488	522387	524924	plus	CDC-2			methyl-accepting chemotaxis protein	cell processes
522525	A	524492	A	524038	A	524526	G	coding	NON	noncons	H	H	R	551	1652	TPESAMD_0488	522387	524924	plus	Gauthier			methyl-accepting chemotaxis protein	cell processes
531734	A	533708	A	533254	A	533742	G	coding	NON	noncons	E	E	G	283	848	TPESAMD_0496	532407	533396	plus	Gauthier	same		conserved hypothetical membrane protein	unknown
532506	G	534480	G	534026	A	534514	G	coding	SYN		Q	Q	Q	206	618	TPESAMD_0497	533409	534443	plus	Samoa D	same		cell shape determining protein MreB	cell processes
539199	G	541173	G	540719	G	541207	A	coding	NON	noncons	R	R	C	400	1198	TPESAMD_0505	540582	541916	minus	Gauthier	same		hexokinase	general metabolism
547150	T	549124	T	548670	C	549158	T	coding	SYN		G	G	G	85	255	TPESAMD_0511	548416	549147	plus	Samoa D	same		CarD family transcriptional regulator	regulation
550930	G	552904	G	552450	G	552938	A	coding	NON	noncons	V	V	M	158	472	TPESAMD_0514	551979	554861	plus	Gauthier	same		excision endonuclease subunit UvrA	DNA replication, repair, recombination
565828	C	567803	G	567349	C	567837	C	coding	SYN		V	V	V	490	1470	TPESAMD_0524	566173	568818	minus	CDC-2	same		S16 family endopeptidase La	cell processes
569160	C	571135	C	570681	T	571169	C	coding	SYN		G	G	G	339	1017	TPESAMD_0526	569665	571671	plus	Samoa D	same		ATP-dependent helicase HrpA	DNA replication, repair, recombination
573652	C	575627	T	575173	C	575661	C	coding	NON	noncons	G	D	G	176	527	TPESAMD_0529	573882	575699	minus	CDC-2	same		two-sector ATPase, V(1) subunit A	transport
5736374	A	578350	A	577896	A	578384	G	coding	SYN		Y	Y	Y	252	756	TPESAMD_0533	576966	578651	minus	Gauthier	same		two-sector ATPase, V(0) subunit I	transport
581626	G	583605	G	583151	A	583639	G	intergenic	SNP											Samoa D					TP0538.2 (+)	21	TP0540 (+)	68
589711	G	591696	G	591242	G	591730	A	coding	NON	noncons	T	T	I	233	698	TPESAMD_0546	590224	591939	minus	Gauthier	same		S1B subfamily peptidase	general metabolism
590842	C	592827	C	592373	T	592861	C	coding	NON	noncons	T	A	A	232	694	TPESAMD_0547	591936	593066	minus	Samoa D	same		4-hydroxy-3-methylbut-2-enyl diphosphate reductase	general metabolism
591829	G	593812	G	593358	T	593846	G	coding	NON	noncons	L	R	R	50	149	TPESAMD_0548	593210	594508	plus	Samoa D	same		treponemal conserved hypothetical membrane protein	unknown
591840	T	593821	A	593367	A	593855	G	coding	NON	noncons	E	E	G	53	158	TPESAMD_0548	593210	594508	plus	Gauthier			treponemal conserved hypothetical membrane protein	unknown
591847	G	593826	G	593372	A	593860	T	coding	NON	noncons	N	G	C	55	163	TPESAMD_0548	593210	594508	plus	all			treponemal conserved hypothetical membrane protein	unknown
591848	G	593827	G	593373	A	593861	G	coding	NON	noncons	N	G	C	55	164	TPESAMD_0548	593210	594508	plus	Samoa D			treponemal conserved hypothetical membrane protein	unknown
591850	A	593829	G	593375	A	593863	G	coding	NON	noncons	S	G	G	56	166	TPESAMD_0548	593210	594508	plus	Samoa D			treponemal conserved hypothetical membrane protein	unknown
591857	G	593836	G	593382	A	593870	A	coding	NON	noncons	D	G	D	58	173	TPESAMD_0548	593210	594508	plus	CDC-2			treponemal conserved hypothetical membrane protein	unknown
592117	T	594096	T	593642	A	594130	T	coding	NON	cons	T	S	S	145	433	TPESAMD_0548	593210	594508	plus	Samoa D			treponemal conserved hypothetical membrane protein	unknown
592159	G	594138	A	593684	A	594172	G	coding	NON	noncons	S	S	G	159	475	TPESAMD_0548	593210	594508	plus	Gauthier			treponemal conserved hypothetical membrane protein	unknown
592162	A	594141	T	593687	A	594175	A	coding	NON	noncons	N	C	S	160	478	TPESAMD_0548	593210	594508	plus	CDC-2			treponemal conserved hypothetical membrane protein	unknown
592163	A	594142	G	593688	A	594176	G	coding	NON	noncons	N	C	S	160	479	TPESAMD_0548	593210	594508	plus	Samoa D			treponemal conserved hypothetical membrane protein	unknown
592171	G	594150	G	593696	G	594184	A	coding	NON	noncons	G	G	S	163	487	TPESAMD_0548	593210	594508	plus	Gauthier			treponemal conserved hypothetical membrane protein	unknown
592174	G	594153	A	593699	G	594187	G	coding	NON	noncons	G	K	G	164	490	TPESAMD_0548	593210	594508	plus	CDC-2			treponemal conserved hypothetical membrane protein	unknown
592175	G	594154	A	593700	G	594188	G	coding	NON	noncons	G	K	G	164	491	TPESAMD_0548	593210	594508	plus	CDC-2			treponemal conserved hypothetical membrane protein	unknown
592307	A	594286	A	593832	G	594320	A	coding	NON	noncons	G	D	D	208	623	TPESAMD_0548	593210	594508	plus	Samoa D			treponemal conserved hypothetical membrane protein	unknown
592442	G	594421	G	593967	A	594455	G	coding	NON	noncons	D	G	G	253	758	TPESAMD_0548	593210	594508	plus	Samoa D			treponemal conserved hypothetical membrane protein	unknown
592624	G	594603	A	594149	A	594637	G	coding	NON	noncons	K	K	E	314	940	TPESAMD_0548	593210	594508	plus	Gauthier			treponemal conserved hypothetical membrane protein	unknown
592634	C	594613	C	594159	T	594647	C	coding	NON	cons	V	A	A	317	950	TPESAMD_0548	593210	594508	plus	Samoa D			treponemal conserved hypothetical membrane protein	unknown
593213	C	595244	C	594790	C	595278	T	coding	NON	noncons	R	R	C	45	133	TPESAMD_0549	594658	597102	plus	Gauthier	same		S14 family endopeptidase ClpA	cell processes
593344	A	595375	A	594921	C	595409	A	coding	NON	noncons	N	K	K	88	264	TPESAMD_0549	594658	597102	plus	Samoa D			S14 family endopeptidase ClpA	cell processes
598358	C	600389	T	599935	C	600423	C	coding	NON	noncons	V	I	V	112	334	TPESAMD_0552	599735	600268	minus	CDC-2	same		treponemal conserved hypothetical protein	unknown
618479	G	620511	G	620057	G	620545	A	coding	NON	noncons	S	S	L	339	1016	TPESAMD_0569	618748	621072	minus	Gauthier	same		Xaa-Pro aminopeptidase	general metabolism
634125	A	636170	A	635716	A	636204	G	coding	NON	noncons	T	T	A	94	280	TPESAMD_0584	635437	636846	plus	Gauthier	same		treponemal conserved hypothetical protein	unknown
634379	A	636424	A	635970	G	636458	A	coding	SYN		A	A	A	178	534	TPESAMD_0584	635437	636846	plus	Samoa D	same		treponemal conserved hypothetical protein	unknown
654065	A	656113	A	655659	A	656147	G	coding	SYN		F	F	F	282	846	TPESAMD_0602	655641	656504	minus	Gauthier	same		phosphatidate cytidylyltransferase	general metabolism
671810	G	673855	A	673401	G	673889	G	coding	NON	noncons	R	W	R	360	1078	TPESAMD_0620	672649	674478	minus	CDC-2	same		Tpr protein I	unknown
672267	G	674312	G	673858	A	674346	G	coding	SYN		F	F	F	207	621	TPESAMD_0620	672649	674478	minus	Samoa D			Tpr protein I	unknown
672279	G	674324	G	673870	A	674358	G	coding	SYN		S	S	S	203	609	TPESAMD_0620	672649	674478	minus	Samoa D			Tpr protein I	unknown
672290	T	674335	T	673881	G	674369	T	coding	NON	noncons	P	T	T	200	598	TPESAMD_0620	672649	674478	minus	Samoa D			Tpr protein I	unknown
672917-672924	8 C	674962-674970	9 C	674508-674516	9 C	674996-675005	10 C	intergenic	INS											Gauthier					TP0620 (-)	30-38	TP0621 (-)	29-21
673146	A	675192	A	674738	G	675227	A	coding	SYN		G	G	G	690	2070	TPESAMD_0621	674537	676807	minus	Samoa D	same		Tpr protein J	unknown
673355	C	675401	C	674947	T	675436	C	coding	NON	noncons	M	V	V	621	1861	TPESAMD_0621	674537	676807	minus	Samoa D			Tpr protein J	unknown
673428	A	675474	G	675020	A	675509	G	coding	SYN		L	L	L	596	1788	TPESAMD_0621	674537	676807	minus	Samoa D			Tpr protein J	unknown
675283	A	677323	A	676869	A	677358	G	coding	NON	noncons	stop	stop	Q*	-*	1780	TPESAMD_0622	676867	678648	minus	Gauthier	6 nts, 2 aa longer	Gauthier	treponemal conserved hypothetical membrane protein	unknown					*read through the stopcodon
676731	A	678771	G	678317	A	678806	A	coding	NON	noncons	L	P	L	111	332	TPESAMD_0622	676867	678648	minus	CDC-2			treponemal conserved hypothetical membrane protein	unknown
680791	G	682831	G	682377	A	682866	G	coding	SYN		K	K	K	180	540	TPESAMD_0625	681838	682590	plus	Samoa D	same		treponemal conserved hypothetical protein	unknown
686989-687300	ins 302 bp	689029-689340	ins 302 bp	688575-688886	ins 302 bp	689064-689073	del 302 bp	coding	frameshift					5-108	13-324	TPESAMD_0629	688563	689375	plus	Gauthier	357 nts, 119 aa shorter	Gauthier	treponemal conserved hypothetical protein	unknown
698794	G	700835	G	700381	G	700568	A	coding	NON	noncons	V	V	I	348	1042	TPESAMD_0639	699340	701274	plus	Gauthier	same		methyl-accepting chemotaxis protein	cell processes
715724	G	717767	G	717313	A	717500	G	coding	SYN		M	M	M	1	1	TPESAMD_0652	717313	718440	plus	Samoa D	same		spermidine/putrescine ABC superfamily ATP binding cassette transporter, ABC protein	transport					startcodon still OK
716646	A	718689	G	718235	A	718422	A	coding	NON	noncons	N	S	N	308	923	TPESAMD_0652	717313	718440	plus	CDC-2			spermidine/putrescine ABC superfamily ATP binding cassette transporter, ABC protein	transport
718061	T	720104	T	719650	C	719837	T	coding	NON	noncons	H	Y	Y	108	322	TPESAMD_0654	719329	720147	plus	Samoa D	same		spermidine/putrescine ABC superfamily ATP binding cassette transporter, membrane protein	transport
742832	A	744869	A	744415	A	744602	G	coding	NON	noncons	T	T	A	68	202	TPESAMD_0678	744214	745137	plus	Gauthier	same		treponemal conserved hypothetical protein	unknown
766238	C	768275	C	767821	C	768008	G	coding	NON	cons	G	G	A	29	86	TPESAMD_0698	767361	767906	minus	Gauthier	same		hypothetical membrane protein	unknown
775502	C	777540	C	777086	C	777273	T	coding	SYN		Y	Y	Y	62	186	TPESAMD_0708	776901	777416	plus	Gauthier	same		hypothetical protein	unknown
780468	C	782506	T	782052	C	782239	C	coding	SYN		V	V	V	337	1011	TPESAMD_0713	781749	783062	minus	CDC-2	same		flagellar-associated GTP-binding protein FlhF	cell structure
809516	C	811555	C	811101	T	811288	C	coding	NON	noncons	T	A	A	754	2260	TPESAMD_0746	810655	813360	minus	Samoa D	same		pyruvate, phosphate dikinase	general metabolism
811186	G	813225	G	812771	G	812958	A	coding	NON	cons	A	A	V	197	590	TPESAMD_0746	810655	813360	minus	Gauthier			pyruvate, phosphate dikinase	general metabolism
812002	G	814041	A	813587	G	813774	G	coding	NON	noncons	S	L	S	273	818	TPESAMD_0747	813370	814404	minus	CDC-2	same		treponemal conserved hypothetical protein	unknown
829437	G	831477	G	831023	G	831210	A	coding	SYN		S	S	S	372	1116	TPESAMD_0765	829958	832138	minus	Gauthier	same		M41 family endopeptidase FtsH	cell processes
876677	T	878717	T	878263	C	878450	C	coding	NON	noncons	R	H	R	193	578	TPESAMD_0806	877344	878840	minus	CDC-2	same		FemAB family protein	cell structure
931906	G	933948	G	933494	A	933681	G	coding	NON	noncons	F	L	L	354	1060	TPESAMD_0855	931170	934553	minus	Samoa D	same		treponemal conserved hypothetical outer membrane protein	unknown
934563	A	936609	A	936155	G	936342	A	coding	NON / NON	noncons / noncons	P / R	L / Q	L / Q	343 54	1028 161	TPESAMD_0856a TPESAMD_0858	935812 935995	937182 937224	minus plus	Samoa D	606 nts, 202 aa shorter, frameshift, TP0856.1	Gauthier	hypothetical protein treponemal conserved hypothetical protein	unknown unknown
934575	A	936621	A	936167	A	9360354	G	coding	NON / NON	noncons / noncons	L / Q	L / Q	P / R	339 58	1016 173	TPESAMD_0856a TPESAMD_0858	935812 935995	937182 937224	minus plus	Gauthier			hypothetical protein treponemal conserved hypothetical protein	unknown unknown
934753	C	936799	C	936345	C	936532	T	coding	NON / SYN	noncons /	E/L	E/L	K/L	280 117	838 351	TPESAMD_0856a TPESAMD_0858	935812 935995	937182 937224	minus plus	Gauthier			hypothetical protein treponemal conserved hypothetical protein	unknown unknown
934756	T	936802	T	936348	T	936535	C	coding	NON / SYN	noncons /	R/S	R/S	G/S	279 118	835 354	TPESAMD_0856a TPESAMD_0858	935812 935995	937182 937224	minus plus	Gauthier			hypothetical protein treponemal conserved hypothetical protein	unknown unknown
934769	T	936815	T	936361	T	936548	C	coding	NON / NON	noncons / noncons	R/S	R/S	P/R	274/123	822 /367	TPESAMD_0856a TPESAMD_0858	935812 935995	937182 937224	minus plus	Gauthier			hypothetical protein treponemal conserved hypothetical protein	unknown unknown
934770	C	936816	C	936362	C	936549	G	coding	NON / NON	noncons / noncons	R/S	R/S	P/R	274/123	821 /368	TPESAMD_0856a TPESAMD_0858	935812 935995	937182 937224	minus plus	Gauthier			hypothetical protein treponemal conserved hypothetical protein	unknown unknown
935234	A	937283	A	936829	G	937016	C	coding	SYN -* / NON	/ noncons	F / E	F / K	-* / Q	118 279	354 835	TPESAMD_0856a TPESAMD_0858	935812 935995	937182 937224	minus plus	all			hypothetical protein treponemal conserved hypothetical protein	unknown unknown					* deletion in Gauthier genome sequence causes frameshift and protein shortening, it is not possible to describe this change in protein
935475-935571	G + ins 79 bp	937521-937617	G + ins 79 bp	937067-937163	G + ins 79 bp	937254-937271	A + del 79 bp	coding	-*/ NON,frameshift	/ noncons,frameshift	S/G	S/G	-*/R	39-7 / 358-390	116-20/ 1073-1169	TPESAMD_0856a TPESAMD_0858	935812 935995	937182 937224	minus plus	Gauthier	606 nts, 202 aa shorter, frameshift, TP0856.1/gene end - 7 nts longer, frameshift - different length - whole protein is 24 aa shorter TP0858	Gauthier	hypothetical protein treponemal conserved hypothetical protein	unknown unknown					*deletion in Gauthier genome sequence causes frameshift and protein shortening, it is not possible to describe this change in protein
936262	C	938308	C	937854	C	937962	A	coding	SYN		R	R	R	183	549	TPESAMD_0859-TPESAMD_0860	937306	938805	plus	Gauthier	same		treponemal conserved hypothetical protein	unknown
943727	T	945785	T	945331	C	945439	C	coding	NON	noncons	S	N	S	361	1082	TPESAMD_0865	944967	946412	minus	CDC-2	same		treponemal conserved hypothetical membrane protein	unknown
944086-944087	del 9 bp	946150	G	945696	C	945804	G	coding	NON	cons	E	D	D	239	717	TPESAMD_0865	944967	946412	minus	Samoa D			treponemal conserved hypothetical membrane protein	unknown
944089	G	946153	G	945699	G	945807	T	coding	NON	noncons	N	N	K	238	714	TPESAMD_0865	944967	946412	minus	Gauthier			treponemal conserved hypothetical membrane protein	unknown
944507	T	946571	C	946117	T	946225	C	coding	NON	noncons	E	G	G	99	296	TPESAMD_0865	944967	946412	minus	Samoa D			treponemal conserved hypothetical membrane protein	unknown
956866	G	958932	G	958478	A	958586	G	coding	SYN		R	R	R	114	342	TPESAMD_0879	957338	958819	minus	Samoa D	same		conserved hypothetical membrane protein	unknown
1018272	C	1020365	C	1019969	T	1020034	C	coding	NON	noncons	N	D	D	136	406	TPESAMD_0936	1019301	1020374	minus	Samoa D	same		probable hemolysin	cell processes
1041816	C	1043911	T	1043515	C	1043580	C	coding	NON	noncons	V	M	V	161	481	TPESAMD_0960	1043201	1043995	minus	CDC-2	same		flagellar basal body rod protein FlgG	cell structure
1047711	T	1049806	T	1049410	T	1049475	C	coding	NON	noncons	N	N	D	485	1453	TPESAMD_0966	1049228	1050862	minus	Gauthier	same		treponemal conserved hypothetical protein	unknown
1049168-1049173	6 C	1051263-1051268	6 C	1050867-1050872	6 C	1050932-1050940	9 C	intergenic	INS											Gauthier					TP0966 (-)	5-10	TP0967 (-)	42-37
1050284-1050311	ins 18 bp	1052379-1052418	ins 18 bp	1051983-1052004	del 18 bp	1052051-1052090	ins 18 bp	coding	DEL		------	GGGGGG	GGGGGG	159-151	474-453	TPESAMD_0967	1050909	1052456	minus	Samoa D	same		treponemal conserved hypothetical protein	unknown
1050294	C	1052383	G	1051987	G	1052055	C	coding	NON	cons	A	A	G	157	470	TPESAMD_0967	1050909	1052456	minus	Gauthier			treponemal conserved hypothetical protein	unknown
1050296	T	1052385	C	1051989	C	1052057	T	coding	SYN		G	G	G	156	468	TPESAMD_0967	1050909	1052456	minus	Gauthier			treponemal conserved hypothetical protein	unknown
1056967	C	1059074	T	1058660	C	1058746	C	coding	NON	noncons	R	C	R	207	619	TPESAMD_0973	1058042	1059691	plus	CDC-2	same		phenylalanine--tRNA ligase alpha subunit	translation
1060023	G	1062129	A	1061715	G	1061801	G	coding	NON	noncons	G	S	G	257	769	TPESAMD_0976	1060947	1062326	plus	CDC-2	same		hypothetical membrane protein	unknown
1065808	G	1067914	G	1067500	C	1067586	G	coding	NON	noncons	L	V	V	176	526	TPESAMD_0982	1066975	1067601	plus	Samoa D	same		rhomboid family protein	general metabolism
1070550-1070557	8 G	1072656-1072664	9 G	1072242-1072250	9 G	1072328-1072337	10 G	intergenic	INS											Gauthier					TP0985 (+)	40-48	TP0986 (+)	17-9
1078468	T	1080576	C	1080162	T	1080249	T	coding	NON	noncons	T	A	T	95	283	TPESAMD_0993a	1080148	1080444	minus	CDC-2	same		hypothetical protein	unknown
1088568	G	1090677	G	1090263	T	1090350	G	intergenic	SNP											Samoa D					TP0999 (+)	122	TP1000 (+)	56
1098897	G	1101006	G	1100592	A	1100679	G	coding	SYN		S	S	S	544	1632	TPESAMD_1008	1099686	1102223	minus	Samoa D	same		ribonucleotide-diphosphate reductase subunit alpha	general metabolism
1103333	C	1105442	C	1105028	C	1105115	T	coding	NON	noncons	G	G	R	215	643	TPESAMD_1012	1104735	1105670	minus	Gauthier	same		DNA-directed RNA polymerase sigma subunit RpoD	transcription
1109560	G	1111669	G	1111255	G	1111342	A	coding	SYN		V	V	V	65	195	TPESAMD_1017	1109632	1111449	minus	Gauthier	same		alanine--tRNA ligase	translation
1124596	T	1126329	C	1125915	T	1126002	T	coding	SYN		Y	Y	Y	123	369	TPESAMD_1031	1125547	1127217	plus	CDC-2	same		Tpr protein L	unknown
1125250	C	1126983	C	1126569	T	1126656	C	coding	SYN		L	L	L	341	1023	TPESAMD_1031	1125547	1127217	plus	Samoa D			Tpr protein L	unknown
1127044	C	1128777	C	1128363	T	1128450	C	coding	NON	noncons	R	G	G	102	304	TPESAMD_1033	1127731	1128666	minus	Samoa D	same		patatin family phospholipase	general metabolism
1128848	C	1130581	C	1130167	C	1130254	T	coding	SYN		Q	Q	Q	822	2466	TPESAMD_1035	1129762	1132632	minus	Gauthier	same		valine--tRNA ligase	translation
1130257	G	1131990	G	1131576	G	1131663	A	coding	NON	noncons	R	R	W	353	1057	TPESAMD_1035	1129762	1132632	minus	Gauthier			valine--tRNA ligase	translation
